# Supplementary material for: Phloroglucinol α-Pyrones from Helichrysum: A Review on Structural Diversity, Plant Distribution and Isolation
Source: Plants (Basel). 2025 Nov 12;14(22):3460. doi: 10.3390/plants14223460 (PMC12656563; doi:10.3390/plants14223460)
Supplement: Supplementary file 1 [file plants-14-03460-s001.zip]

Archive with 1 entries (1 files):
- plants-3972141-supplementary.pdf
